# Supplementary material for: Dynamic proton-dependent motors power type IX secretion and gliding motility in Flavobacterium
Source: PLoS Biol. 2022 Mar 25;20(3):e3001443. doi: 10.1371/journal.pbio.3001443 (PMC8986121; doi:10.1371/journal.pbio.3001443)
Supplement: S1 Data — Excel file containing sheets for each corresponding figure. (XLSX) [file pbio.3001443.s005.xlsx]

## Sheet: Fig1B
Cell gliding was observed on ibidi glass bottom slides from 2 independent cultures for each strain. Images were then analyzed using ImageJ (http://imagej.nih.gov/ij/). The MicrobeJ plugin (Ducret, Quardokus et al. 2016) was used to detect and track cells during gliding.
Mean velocity of tracked cells was then extracted and compiled for each strain and condition.
Cell mean velocity in µm/s
A	before addition of the drug
B	after addition of the drug
C	after washing the drug away
CCCP	10 µM
nigericin	7 µM
valinomycin	40 µM (+50 mM KCl)
A-CCCP	B+CCCP	C-washCCCP	A-Nigericin	B+Nigericin	C-washNigericin	A-Valinomycin	B+Valinomycin	C-washValinomycin
1.1889758	0.47461647	2.5359514	2.2686167	0.27958918	1.0371935	2.7467933	1.483511	2.1489823
1.0521253	0.018479064	1.34922	1.2970532	0.105607934	2.8251817	1.4663818	1.6963776	2.7350285
1.0978061	0.8097484	1.8272679	1.0584602	0.27838677	1.7582366	0.93590266	1.9255371	2.6722076
2.0448337	0.23978078	0.8620444	1.1826326	0.7426126	1.7300273	1.2802062	1.1390214	1.3612016
3.1000283	0.23850362	1.030519	2.1801188	0.46425086	1.3636415	0.9437925	2.293802	2.405289
1.6958492	0.01892581	1.1714752	1.5968025	0.55734	1.3497508	1.8707492	2.2015357	1.3419917
2.3300369	0.025687482	1.8592647	1.068871	0.02355054	0.91789615	1.5144895	1.0436575	1.7259969
2.497563	0.030379433	2.356383	1.2181145	0.72884625	0.9564977	1.1508799	1.4251428	2.2295096
1.0111228	0.012044239	2.0255907	1.3161863	0.11188616	0.9460819	1.8180964	1.866521	1.1201326
1.5797453	0.015392249	2.2371464	1.435058	0.02820197	1.2045655	1.0738289	1.4975588	1.9143455
1.6210552	0.016437242	2.8680654	2.194857	0.052906975	1.7267476	1.9432327	1.4454792	1.0897478
0.954315	0.014458532	1.9811199	1.2195158	0.050487436	1.1302295	1.2152206	1.0865995	1.4049836
1.9428134	0.012578107	0.38868997	1.2581449	0.49466732	1.2042128	1.7388109	1.019098	2.3569047
1.1710382	0.016212577	0.53528947	1.3265729	0.2890546	1.7538552	2.5589356	1.0987201	1.4819173
0.9966758	0.012600404	1.3988855	1.2292931	0.4229217	1.105517	2.5314965	1.3263555	2.7146559
1.4579415	0.020518688	2.0075972	1.654537	0.0801413	1.1419249	0.9102662	1.0205343	2.2370896
2.329182	0.039561283	2.8362527	1.0679266	0.68245834	1.3118082	2.0346186	2.003754	2.2174044
2.1054354	0.032845765	2.572565	1.3443407	0.025182938	1.4264148	2.2839828	1.7459315	2.542803
1.5986218	0.027697109	1.410556	0.9870946	0.014323109	2.1098897	1.132732	1.109082	1.7060684
1.4565967	0.024414398	2.1509478	1.5403315	0.15009215	1.6334865	1.1309638	1.9639262	2.1580698
1.4351963	0.010447607	1.4601977	1.2382475	0.53607184	1.1477883	1.746719	1.2579619	1.5218807
1.2576339	0.013049183	1.3312445	1.9510634	0.74961615	1.4486086	0.9268622	1.4408	1.2795335
1.209002	0.025997415	1.1067245	1.2888746	0.3239649	1.4852087	0.9882527	1.3886013	1.3522985
1.7188047	0.016343845	2.788262	1.2740278	0.47543496	2.0476663	1.1880248	1.4239498	1.4018649
1.0954006	0.018603472	1.6904856	1.7691289	0.4683909	1.4620191	2.349664	1.0611995	1.566827
2.4696808	0.010935362	1.5959775	1.3424724	0.040285975	1.9999343	1.7862648	1.4895608	1.6761917
1.3671372	0.028598456	1.0686264	1.2749072	0.8248483	1.8983518	1.0788212	1.6436473	1.9147443
2.0169609	0.05251913	1.205687	1.4416169	0.5057669	1.2624271	0.89958525	1.508771	1.2494136
1.0518955	0.023967883	1.892204	1.2886182	0.55469453	1.0327253	1.3703203	0.81770134	0.9573243
2.4575303	0.015027634	1.7498342	1.0814203	0.54744464	1.7652643	1.855752	1.2206297	1.5379065
1.7373832	0.019107832	2.1802871	1.1404408	0.45645544	1.3210225	1.1700222	2.2252443	2.1491685
1.5797453	0.020048486	1.031037	1.7173357	0.35797268	1.1061903	1.3872544	0.94427425	1.2125494
2.147835	0.01524404	1.4625821	1.2294403	0.68084925	1.3703287	1.4268581	1.2652937	1.5107995
2.8211513	0.019154837	1.5406342	0.9013129	0.32914904	1.0993593	1.0867934	1.2629122	1.7858223
1.8302517	0.02511295	1.5465436	1.3946639	0.60387385	1.7038393	2.4643722	2.0161197	2.1851635
1.7848986	0.018933155	1.468601	1.0314903	0.027755162	1.3686925	2.2112572	2.5884686	1.7841313
1.4902015	0.012817265	2.0841012	1.8362044	0.023220038	2.0616772	1.7902087	1.9618554	2.097445
1.1757448	0.01271034	1.9904919	1.6148483	0.031337883	1.6853261	1.4026741	1.7510917	1.4896384
2.5501294	0.018463861	1.4752537	1.9662608	0.015920192	1.7071705	1.503393	2.8612463	1.3523957
	0.022594381	2.5324206	1.2265652	0.5331506	1.4046335	0.9761649	1.2394197	1.4523997
	0.03582198	2.105818	1.5022482	0.029133797	1.216012	1.4321083	1.1839192	2.6465523
	0.022839937	0.9139348	0.9820397	0.014626776	1.1229007	1.9130698	1.3639792	2.6563077
	0.028672013	2.9007137	1.600061	0.043785267	1.3310096	2.3925083	1.6855351	1.8569361
	0.0694615	1.3821659	1.0625292	0.59416276	1.5420766	2.0763295	1.5210258	1.8261781
	0.016826399	1.4346635	1.8493124	0.8360127	1.8071789	2.2418804	1.4874463	2.3044858
	0.016203437	1.2088189	1.5086265	0.52872777	0.98643255	1.9621279	1.1512595	1.1419046
						2.363013	1.4937172	2.2512164

## Sheet: Fig 2C in TIDI format
Data are combined from technical triplicates of four independent measurements (2 colonies from two independent transformations each).
1/activity (arbitrary unit)	LexAWTxLexA408
10.9848486363636	aL1 x L1
10.6011158995816	aL1 x L1
10.723163940678	aL1 x L1
10.893363310962	aL1 x L1
11.3500761643836	aL1 x L1
9.8535948627451	aL1 x L1
10.42119958159	aL1 x L1
9.35980758122741	aL1 x L1
9.43878800000003	aL1 x L1
11.7635008379888	aL1 x L1
11.5416666304348	aL1 x L1
11.8259263333333	aL1 x L1
1.078520437018	bL1 x M1
1.15692543731658	bL1 x M1
1.23406656997824	bL1 x M1
0.869194247766237	bL1 x M1
1.00466704361874	bL1 x M1
0.908228881388623	bL1 x M1
1.16764135117541	bL1 x M1
1.3519620698577	bL1 x M1
1.43255389270977	bL1 x M1
1.44176312727273	bL1 x M1
1.3923863967099	bL1 x M1
1.55407046885934	bL1 x M1
1.05144742046432	cL1 x TssL1
1.14828602605863	cL1 x TssL1
1.14354791477788	cL1 x TssL1
1.09333924235711	cL1 x TssL1
1.089899004329	cL1 x TssL1
1.11965623471883	cL1 x TssL1
1.17785182203517	cL1 x TssL1
1.09108189035088	cL1 x TssL1
1.08456015788351	cL1 x TssL1
1.15901385207589	cL1 x TssL1
1.16671280929975	cL1 x TssL1
1.15701856413167	cL1 x TssL1
1.22897484872402	dM1 x L1
1.25480815740495	dM1 x L1
1.25322186520376	dM1 x L1
1.26415429936306	dM1 x L1
1.21149970023666	dM1 x L1
1.21854190325973	dM1 x L1
1.24365846730975	dM1 x L1
1.23651381128097	dM1 x L1
1.24768520299145	dM1 x L1
1.41825316718588	dM1 x L1
1.43033262386602	dM1 x L1
1.40677189430336	dM1 x L1
16.3259715384006	eM1 x M1
14.6967138620389	eM1 x M1
13.9504866886455	eM1 x M1
12.768723643906	eM1 x M1
13.3790191824757	eM1 x M1
16.1721724360559	eM1 x M1
14.0890144486527	eM1 x M1
12.8620400568703	eM1 x M1
15.6522638048454	eM1 x M1
15.2555955800166	eM1 x M1
14.4629024263795	eM1 x M1
15.4190470922113	eM1 x M1
1.19246322173702	fM1 x TssL1
1.16550658932715	fM1 x TssL1
1.15313261861314	fM1 x TssL1
1.21680151998039	fM1 x TssL1
1.15278102985357	fM1 x TssL1
1.21308018500487	fM1 x TssL1
1.21165547550432	fM1 x TssL1
1.16076629885057	fM1 x TssL1
1.16429806000451	fM1 x TssL1
1.18225884224966	fM1 x TssL1
1.16123191847826	fM1 x TssL1
1.17468262440923	fM1 x TssL1
1.24647381987949	gTssL1 x L1
1.33043289101588	gTssL1 x L1
1.34243606415258	gTssL1 x L1
1.3235757712227	gTssL1 x L1
1.50685602350637	gTssL1 x L1
1.42857142083057	gTssL1 x L1
1.47983578845689	gTssL1 x L1
1.46119367775419	gTssL1 x L1
1.49361600763279	gTssL1 x L1
1.47905098435134	gTssL1 x L1
1.48415841584158	gTssL1 x L1
1.37651083238312	gTssL1 x L1
1.39378115357228	hTssL1 x M1
1.3958238981769	hTssL1 x M1
1.443133553563	hTssL1 x M1
1.4048067860509	hTssL1 x M1
1.49144372137865	hTssL1 x M1
1.44996501049685	hTssL1 x M1
1.33333334759631	hTssL1 x M1
1.36834984969405	hTssL1 x M1
1.40078360651407	hTssL1 x M1
1.33540097474524	hTssL1 x M1
1.3509400179051	hTssL1 x M1
1.37199818628862	hTssL1 x M1
24.6160317246777	iTssL1 x TssL1
20.154361944178	iTssL1 x TssL1
20.0726059892825	iTssL1 x TssL1
25.5545814546572	iTssL1 x TssL1
22.4044938918713	iTssL1 x TssL1
24.1382094735362	iTssL1 x TssL1
22.454542939985	iTssL1 x TssL1
21.6042422014746	iTssL1 x TssL1
20.8095226873076	iTssL1 x TssL1
23.3046902013633	iTssL1 x TssL1
19.9223319186334	iTssL1 x TssL1
19.8649513247493	iTssL1 x TssL1

## Sheet: Fig 2D in TIDI format
Measurements (transcriptional repression) are reported as 1/b-galactosidase activity.
Data are combined from technical triplicates of four independent measurements (2 colonies from two independent transformations each).
CENTA_hydrolysis (arbitrary unit)	N-BlaxC-Bla
685.001121053363	L2 x L1
732.917044620459	L2 x L1
681.451591467482	L2 x L1
671.096636762975	L2 x L1
654.411755670958	L2 x L1
643.469823068501	L2 x L1
709.152852163572	L2 x L1
726.20661190639	L2 x L1
732.970022713701	L2 x L1
738.731918180124	L2 x L1
689.358684027376	L2 x L1
831.326688323068	L2 x L1
57.2370437341585	L2 x L2
61.8862224020086	L2 x L2
67.3783719484797	L2 x L2
56.9299597485071	L2 x L2
60.2936373582187	L2 x L2
60.6390145537009	L2 x L2
75.5547445041092	L2 x L2
68.8314135206733	L2 x L2
71.8601334784179	L2 x L2
82.0539486321315	L2 x L2
79.3768690860452	L2 x L2
73.0123908097575	L2 x L2
647.423076270833	L2 x M1
637.947713608226	L2 x M1
627.870764346618	L2 x M1
637.150357631327	L2 x M1
609.222090310596	L2 x M1
608.347962400079	L2 x M1
551.110690698803	L2 x M1
624.239866546577	L2 x M1
621.737362361248	L2 x M1
610.715104375371	L2 x M1
633.68373986294	L2 x M1
613.834285960351	L2 x M1
111.219083871052	L2 x TssM1
119.891011535322	L2 x TssM1
117.950621483457	L2 x TssM1
119.7582111989	L2 x TssM1
125.685292887759	L2 x TssM1
125.3029266765	L2 x TssM1
148.37989383219	L2 x TssM1
144.980558925759	L2 x TssM1
137.390759096923	L2 x TssM1
158.661685613967	L2 x TssM1
165.022080499247	L2 x TssM1
159.843114458842	L2 x TssM1
65.8422567706916	TssM2 x L1
65.9710021216255	TssM2 x L1
65.4159168252159	TssM2 x L1
72.9127741185479	TssM2 x L1
64.8068780615903	TssM2 x L1
70.4723007910832	TssM2 x L1
71.4645664632813	TssM2 x L1
68.6036477513635	TssM2 x L1
69.4712864333637	TssM2 x L1
95.5916540241646	TssM2 x L1
94.5847621860619	TssM2 x L1
82.3808555892587	TssM2 x L1
116.782174944145	TssM2 x L2
122.776132750886	TssM2 x L2
125.28957855372	TssM2 x L2
61.3111532849322	TssM2 x L2
64.6810623237749	TssM2 x L2
64.5079992689	TssM2 x L2
84.9666566913182	TssM2 x L2
77.9479699013945	TssM2 x L2
102.882944026322	TssM2 x L2
60.0973698786901	TssM2 x L2
72.2935916916945	TssM2 x L2
68.04192327681	TssM2 x L2
67.8428597748697	TssM2 x M1
73.0297231340991	TssM2 x M1
74.4120469723995	TssM2 x M1
95.9014507029812	TssM2 x M1
84.557159459284	TssM2 x M1
90.3628685115006	TssM2 x M1
89.6280856710478	TssM2 x M1
92.6363320193831	TssM2 x M1
71.0037994138693	TssM2 x M1
66.3547972139048	TssM2 x M1
64.1646539306833	TssM2 x M1
65.0646539306833	TssM2 x M1
108.608405829254	TssM2 x TssM1
99.4714595499233	TssM2 x TssM1
95.5471193199652	TssM2 x TssM1
61.3385951147677	TssM2 x TssM1
71.7314586545992	TssM2 x TssM1
61.1298612388543	TssM2 x TssM1
60.0746394300069	TssM2 x TssM1
81.1264929652818	TssM2 x TssM1
80.7041318297454	TssM2 x TssM1
60.0746394300069	TssM2 x TssM1
81.1264929652818	TssM2 x TssM1
80.7041318297454	TssM2 x TssM1

## Sheet: Fig 4B DCCD
Cell gliding was observed on ibidi glass bottom slides from 3 independent cultures for each strain. Images were then analyzed using ImageJ (http://imagej.nih.gov/ij/). The MicrobeJ plugin (Ducret, Quardokus et al. 2016) was used to detect and track cells during gliding.
Cell mean velocity was then extracted and compiled for each strain.
Cell mean velocity in µm/s
A-DCCD	B+DCCD	C-washDCCD
1.5304508	0.60157716	0.42549917
1.8749157	0.53708404	0.0129611185
0.56184167	0.1767166	0.093678206
1.0965326	0.11848657	0.45744276
1.5102335	0.52804357	0.21578373
0.74226755	0.4709024	0.25583446
1.7302493	0.46299568	0.43895835
2.0968382	0.6883769	0.15347315
1.8142483	0.015455886	0.20658088
0.56342876	0.68779886	0.3489271
0.11319399	0.47584	0.17252384
1.0566715	0.36864713	0.16107373
1.3962549	0.6647037	0.7586453
1.6882421	0.74702513	0.10564525
1.977353	0.67662084	0.1781808
0.6950936	0.5008074	0.032515123
1.7809862	0.6127967	0.3066922
2.1032798	0.6107797	0.015216644
1.644413	0.0037238884	0.012596583
1.5939147	0.4858793	0.00757573
0.15469925	0.5489041	0.09738431
1.5577508	0.3271044	0.007507554
1.2929097	0.59335005	0.119348735
0.8970916	0.61185485	0.16956195
1.7656143	0.50451577	0.07500733
1.3826562	0.0042496715	0.044475902
1.2872074	0.08081891	0.008987892
0.8426393	0.625461	0.014466548
1.6428112	0.38268495	0.32672897
1.5888604	0.1300249	0.012435456
2.0458407	0.46880692	0.39733168
1.6335151	0.7459691	0.011702892
1.1088176	0.6093919	0.045210794
1.5634221	0.1423472	0.010696233
1.1564733	0.18534954	0.008024087
1.2348024	0.015782733	0.157399
0.61786205	0.004792255	0.013171738
1.4897989	0.018169725	0.10654327
0.16380356	0.7778545	0.013435658
1.0062991	0.068659484	0.028152036
0.13371852	0.03191412	0.24007344
1.1478295	0.4307008	0.0348818
0.89335734	0.28381842	0.03604516
1.5654031	0.5912527	0.022976125
1.7376277	0.6080937	0.25780773
1.7795324	0.019988399	0.28673398
0.5319277	0.4561973	0.011772075
0.66550046	0.02564485	0.074962854
0.4386403	0.0073801377	0.08713529
1.0146006	0.44517288	0.22520192
0.3916523	0.3761144	0.032440916
1.3584179	0.036709417	0.28118613
1.2533072	0.7180193	0.26582357
1.2467748	0.5879206	0.010020534
1.8550359	0.046547633	0.47447512
0.5972373	0.5370921	0.18313102
	0.52252483	0.32881683
	0.17550033
	0.47894645
	0.51864356
	0.10337015
	0.42836884
	0.52592623
	0.6564155
	0.017503269
	0.428714
	0.3570573
	0.168498
	0.16280122
							v

## Sheet: Fig 4D in TIDI format
Cell gliding was observed on ibidi glass bottom slides from 2 independent cultures for each strain. Images were then analyzed using ImageJ (http://imagej.nih.gov/ij/). The MicrobeJ plugin (Ducret, Quardokus et al. 2016) was used to detect and track cells during gliding.
Cell mean velocity was then extracted and compiled for each strain.
Cell mean velocity in µm/s
Velocity	Type
1.4310911	WT
1.7134554	WT
1.5940562	WT
0.99980193	WT
1.7575005	WT
1.4213164	WT
1.542294	WT
1.4428742	WT
1.3682107	WT
1.5435916	WT
1.9003251	WT
1.8009949	WT
2.2495897	WT
1.7390462	WT
1.678993	WT
1.400344	WT
1.9052637	WT
1.1994387	WT
1.6542288	WT
1.874873	WT
1.5143626	WT
1.7493302	WT
2.0717602	WT
1.4258716	WT
1.6643251	WT
2.0780432	WT
1.5782678	WT
1.2742798	WT
1.4672261	WT
1.9238026	WT
1.8088838	WT
1.7129704	WT
1.408659	WT
1.6052592	WT
2.141429	WT
1.5134859	WT
2.070784	WT
1.9961214	WT
1.654596	WT
1.4236155	WT
1.5414945	WT
1.7917104	WT
1.3889644	WT
2.2601366	WT
1.3658773	WT
1.6441476	WT
2.0844095	WT
1.4081613	WT
1.576712	WT
0.80159664	WT
0	DgldM
0	DgldM
0	DgldM
0	DgldM
0	DgldM
0	DgldM
0	DgldM
0	DgldM
0	DgldM
0	DgldM
0	DgldM
0.3222803	DM-gldMWT
0.7774023	DM-gldMWT
0.61245596	DM-gldMWT
0.50538427	DM-gldMWT
0.28213668	DM-gldMWT
0.48700038	DM-gldMWT
0.41025582	DM-gldMWT
0.6462715	DM-gldMWT
0.39042836	DM-gldMWT
0.8537929	DM-gldMWT
0.12644307	DM-gldMWT
0.72084963	DM-gldMWT
0.9037499	DM-gldMWT
0.6574306	DM-gldMWT
0.9010004	DM-gldMWT
0.66049075	DM-gldMWT
0.5944937	DM-gldMWT
0.6019133	DM-gldMWT
0.4339225	DM-gldMWT
0.516581	DM-gldMWT
0.019586677	DM-gldMWT
0.5138294	DM-gldMWT
0.5835096	DM-gldMWT
0.5090989	DM-gldMWT
0.6401338	DM-gldMWT
0.26662114	DM-gldMWT
0.58964795	DM-gldMWT
0.6143137	DM-gldMWT
0.7348529	DM-gldMWT
0.58643025	DM-gldMWT
0.2267766	DM-gldMWT
0.48471704	DM-gldMWT
0.54839784	DM-gldMWT
0.22433561	DM-gldMWT
0.43384662	DM-gldMWT
0.34093156	DM-gldMWT
0.61200655	DM-gldMWT
0.41690874	DM-gldMWT
0.53492785	DM-gldMWT
0.598535	DM-gldMWT
0.6836929	DM-gldMWT
0.73648787	DM-gldMWT
0.8851487	DM-gldMWT
0.6067416	DM-gldMWT
0.37011945	DM-gldMWT
0.6591968	DM-gldMWT
0.75468665	DM-gldMWT
0.76120245	DM-gldMWT
0.47200212	DM-gldMWT
0.7145098	DM-gldME31A
0.5613398	DM-gldME31A
0.082496375	DM-gldME31A
0.5802898	DM-gldME31A
0.805436	DM-gldME31A
0.35868537	DM-gldME31A
0.6270686	DM-gldME31A
0.5360562	DM-gldME31A
0.45582485	DM-gldME31A
0.3164484	DM-gldME31A
0.317225	DM-gldME31A
0.6156847	DM-gldME31A
0.5189861	DM-gldME31A
0.739052	DM-gldME31A
0.92784935	DM-gldME31A
0.69612414	DM-gldME31A
0.04709269	DM-gldME31A
0.68732977	DM-gldME31A

## Sheet: Fig 4E in TIDI format
Cell gliding was observed on ibidi glass bottom slides from 3 independent cultures for each strain. Images were then analyzed using ImageJ (http://imagej.nih.gov/ij/). The MicrobeJ plugin (Ducret, Quardokus et al. 2016) was used to detect and track cells during gliding.
Cell mean velocity was then extracted and compiled for each strain.
Cell mean velocity in µm/s
Velocity	Type
1.4310911	WT
1.7134554	WT
1.5940562	WT
0.99980193	WT
1.7575005	WT
1.4213164	WT
1.542294	WT
1.4428742	WT
1.3682107	WT
1.5435916	WT
1.9003251	WT
1.8009949	WT
2.2495897	WT
1.7390462	WT
1.678993	WT
1.400344	WT
1.9052637	WT
1.1994387	WT
1.6542288	WT
1.874873	WT
1.5143626	WT
1.7493302	WT
2.0717602	WT
1.4258716	WT
1.6643251	WT
2.0780432	WT
1.5782678	WT
1.2742798	WT
1.4672261	WT
1.9238026	WT
1.8088838	WT
1.7129704	WT
1.408659	WT
1.6052592	WT
2.141429	WT
1.5134859	WT
2.070784	WT
1.9961214	WT
1.654596	WT
1.4236155	WT
1.5414945	WT
1.7917104	WT
1.3889644	WT
2.2601366	WT
1.3658773	WT
1.6441476	WT
2.0844095	WT
1.4081613	WT
1.576712	WT
0.80159664	WT
0.47032812	GldLE59A
0.2064376	GldLE59A
0.07233886	GldLE59A
0.21339054	GldLE59A
0.05989458	GldLE59A
0.039905272	GldLE59A
0.039342847	GldLE59A
0.17361817	GldLE59A
0.054211624	GldLE59A
0.045353975	GldLE59A
0.051540982	GldLE59A
0.09359482	GldLE59A
0.04616328	GldLE59A
0.05038797	GldLE59A
0.13492472	GldLE59A
0.2202994	GldLE59A
0.19814934	GldLE59A
0.14948128	GldLE59A
0.0679851	GldLE59A
0.03575844	GldLE59A
0.14608316	GldLE59A
0.033352382	GldLE59A
0.19366433	GldLE59A
0.09088229	GldLE59A
0.05735404	GldLE59A
0.05774857	GldLE59A

## Sheet: Fig 4G in TIDI format
SprB was immunolabeled from three independent cultures. It was then observed in time lapse fluorescence microscopy in agar pads.
SprB fluorescence detection and tracking was analyzed using the Trackmate plugin (Tinevez, Perry et al. 2017).
Mean spot velocity (µm/s) was then extracted and compiled for each strain.
Velocity	Type
1.378	WT
1.285	WT
1.945	WT
0.926	WT
1.260	WT
1.743	WT
1.645	WT
0.804	WT
0.525	WT
1.377	WT
0.328	WT
0.773	WT
0.705	WT
1.321	WT
0.755	WT
0.928	WT
0.317	WT
1.755	WT
1.759	WT
0.858	WT
0.976	WT
0.336	WT
0.532	WT
0.872	WT
0.104	WT
1.283	WT
1.368	WT
0.501	WT
1.605	WT
0.913	WT
0.590	WT
0.458	WT
1.137	WT
0.889	WT
0.240	WT
1.079	WT
0.274	WT
0.782	WT
0.853	WT
0.704	WT
1.060	WT
0.250	WT
0.133	WT
0.819	WT
0.813	WT
0.701	WT
1.105	WT
1.045	WT
0.715	WT
0.634	WT
0.468	WT
1.376	WT
0.511	WT
0.452	WT
0.746	WT
0.963	WT
0.855	WT
0.602	WT
1.002	WT
0.983	WT
1.138	WT
1.215	WT
1.693	WT
1.435	WT
1.081	WT
0.611	WT
1.439	WT
2.066	WT
0.768	WT
0.153	GldLE59A
0.181	GldLE59A
0.051	GldLE59A
0.059	GldLE59A
0.181	GldLE59A
0.147	GldLE59A
0.231	GldLE59A
0.518	GldLE59A
0.272	GldLE59A
0.16	GldLE59A
0.431	GldLE59A
0.112	GldLE59A
0.111	GldLE59A
0.257	GldLE59A
0.105	GldLE59A
0.067	GldLE59A
0.12	GldLE59A
0.08	GldLE59A
0.18	GldLE59A
0.117	GldLE59A
0.09	GldLE59A
0.115	GldLE59A
0.073	GldLE59A
0.231	GldLE59A
0.085	GldLE59A
0.109	GldLE59A
0.219	GldLE59A
0.119	GldLE59A
0.149	GldLE59A
0.159	GldLE59A
0.082	GldLE59A
0.063	GldLE59A
0.102	GldLE59A
0.106	GldLE59A
0.121	GldLE59A
0.188	GldLE59A
0.081	GldLE59A
0.135	GldLE59A
0.106	GldLE59A
0.034	GldLE59A
0.177	GldLE59A
0.228	GldLE59A
0.142	GldLE59A
0.156	GldLE59A
0.063	GldLE59A
0.071	GldLE59A
0.103	GldLE59A
0.155	GldLE59A
0.155	GldLE59A
0.135	GldLE59A
0.244	GldLE59A
0.119	GldLE59A
0.205	GldLE59A
0.145	GldLE59A
0.068	GldLE59A
0.097	GldLE59A
0.164	GldLE59A
0.07	GldLE59A
0.128	GldLE59A
0.087	GldLE59A
0.052	GldLE59A
0.038	GldLE59A
0.181	GldLE59A
0.138	GldLE59A
0.235	GldLE59A
0.19	GldLE59A
0.109	GldLE59A
0.167	GldLE59A
0.095	GldLE59A
0.141	GldLE59A
0.199	GldLE59A
0.112	GldLE59A
0.263	GldLE59A
0.02	GldLE59A
0.083	GldLE59A
0.111	GldLE59A
0.095	GldLE59A
0.322	GldLE59A
0.083	GldLE59A
0.26	GldLE59A
0.137	GldLE59A
0.202	GldLE59A
0.07	GldLE59A
0.087	GldLE59A
0.036	GldLE59A

## Sheet: Fig 5B
NMR spectra were analyzed with CARA and pKa were determined using Sigmaplot.
GldL2-alone-E49				GldL2-alone-E59				GldL2-L1-M-E49				GldL2-L1-M-E59
pH	Chemical Shift CG (ppm)	X fitting	Y-Fitting	pH	Chemical Shift CG (ppm)	X-Fitting	Y-Fitting	pH	Chemical Shift CG (ppm)	X-Fitting	Y-Fitting	pH	Chemical Shift CG (ppm)	X-Fitting	Y-Fitting
2.9	33.372	2	33.4128	2.9	33.372	2	33.4128	3.6	33.4938	3	33.4908	3.6	32.7134	3	32.7111
3.6	33.475	2.01953	33.4128	3.6	33.475	2.0195	33.4128	4.69	33.4631	3.0234	33.4908	4.69	32.7172	3.0156	32.7111
4.69	33.605	2.03906	33.4128	4.69	33.605	2.0391	33.4128	5.2	33.6333	3.0469	33.4908	5.2	32.835	3.0313	32.7111
5.25	34.492	2.05859	33.4128	5.25	34.492	2.0586	33.4128	5.62	33.751	3.0703	33.4908	5.62	33.0051	3.0469	32.7111
5.62	35.041	2.07812	33.4128	5.62	35.041	2.0781	33.4128	5.8	34.9419	3.0938	33.4908	5.8	34.34	3.0625	32.7111
5.8	35.589	2.09766	33.4128	5.8	35.589	2.0977	33.4128	6	35.6559	3.1172	33.4908	6	35.154	3.0781	32.7111
6	35.906	2.11719	33.4128	6	35.906	2.1172	33.4128	6.2	36.0492	3.1406	33.4908	6.2	35.5609	3.0938	32.7111
6.2	36.159	2.13672	33.4128	6.2	36.159	2.1367	33.4128	6.51	36.239	3.1641	33.4908	6.51	35.7779	3.1094	32.7111
6.51	36.34	2.15625	33.4128	6.51	36.34	2.1563	33.4128	6.7	36.312	3.1875	33.4908	6.7	35.986	3.125	32.7111
6.7	36.429	2.17578	33.4128	6.7	36.429	2.1758	33.4128	7.4	36.4493	3.2109	33.4908	7.4	36.0066	3.1406	32.7111
		2.19531	33.4128			2.1953	33.4128	9	36.4788	3.2344	33.4908	9	36.0509	3.1563	32.7111
		2.21484	33.4128			2.2148	33.4128			3.2578	33.4908			3.1719	32.7111
		2.23438	33.4128			2.2344	33.4128			3.2813	33.4908			3.1875	32.7111
		2.25391	33.4128			2.2539	33.4128			3.3047	33.4908			3.2031	32.7111
		2.27344	33.4128			2.2734	33.4128			3.3281	33.4908			3.2188	32.7111
		2.29297	33.4128			2.293	33.4128			3.3516	33.4908			3.2344	32.7111
		2.3125	33.4128			2.3125	33.4128			3.375	33.4908			3.25	32.7111
		2.33203	33.4128			2.332	33.4128			3.3984	33.4908			3.2656	32.7111
		2.35156	33.4128			2.3516	33.4128			3.4219	33.4908			3.2813	32.7111
		2.37109	33.4128			2.3711	33.4128			3.4453	33.4908			3.2969	32.7111
		2.39062	33.4128			2.3906	33.4128			3.4688	33.4908			3.3125	32.7111
		2.41016	33.4128			2.4102	33.4128			3.4922	33.4908			3.3281	32.7111
		2.42969	33.4128			2.4297	33.4128			3.5156	33.4908			3.3438	32.7111
		2.44922	33.4128			2.4492	33.4128			3.5391	33.4908			3.3594	32.7111
		2.46875	33.4128			2.4688	33.4128			3.5625	33.4908			3.375	32.7111
		2.48828	33.4128			2.4883	33.4128			3.5859	33.4908			3.3906	32.7111
		2.50781	33.4128			2.5078	33.4128			3.6094	33.4908			3.4063	32.7111
		2.52734	33.4128			2.5273	33.4128			3.6328	33.4908			3.4219	32.7111
		2.54688	33.4128			2.5469	33.4128			3.6563	33.4908			3.4375	32.7111
		2.56641	33.4128			2.5664	33.4128			3.6797	33.4908			3.4531	32.7111
		2.58594	33.4128			2.5859	33.4128			3.7031	33.4908			3.4688	32.7111
		2.60547	33.4128			2.6055	33.4128			3.7266	33.4908			3.4844	32.7111
		2.625	33.4128			2.625	33.4128			3.75	33.4908			3.5	32.7111
		2.64453	33.4128			2.6445	33.4128			3.7734	33.4908			3.5156	32.7111
		2.66406	33.4128			2.6641	33.4128			3.7969	33.4908			3.5313	32.7111
		2.68359	33.4128			2.6836	33.4128			3.8203	33.4908			3.5469	32.7111
		2.70312	33.4128			2.7031	33.4128			3.8438	33.4908			3.5625	32.7111
		2.72266	33.4128			2.7227	33.4128			3.8672	33.4908			3.5781	32.7111
		2.74219	33.4129			2.7422	33.4129			3.8906	33.4908			3.5938	32.7111
		2.76172	33.4129			2.7617	33.4129			3.9141	33.4908			3.6094	32.7111
		2.78125	33.4129			2.7813	33.4129			3.9375	33.4908			3.625	32.7111
		2.80078	33.4129			2.8008	33.4129			3.9609	33.4909			3.6406	32.7111
		2.82031	33.4129			2.8203	33.4129			3.9844	33.4909			3.6563	32.7111
		2.83984	33.4129			2.8398	33.4129			4.0078	33.4909			3.6719	32.7111
		2.85938	33.4129			2.8594	33.4129			4.0313	33.4909			3.6875	32.7111
		2.87891	33.4129			2.8789	33.4129			4.0547	33.4909			3.7031	32.7111
		2.89844	33.413			2.8984	33.413			4.0781	33.4909			3.7188	32.7111
		2.91797	33.413			2.918	33.413			4.1016	33.4909			3.7344	32.7111
		2.9375	33.413			2.9375	33.413			4.125	33.4909			3.75	32.7111
		2.95703	33.413			2.957	33.413			4.1484	33.4909			3.7656	32.7111
		2.97656	33.413			2.9766	33.413			4.1719	33.4909			3.7813	32.7111
		2.99609	33.4131			2.9961	33.4131			4.1953	33.4909			3.7969	32.7111
		3.01562	33.4131			3.0156	33.4131			4.2188	33.4909			3.8125	32.7111
		3.03516	33.4131			3.0352	33.4131			4.2422	33.4909			3.8281	32.7111
		3.05469	33.4132			3.0547	33.4132			4.2656	33.4909			3.8438	32.7111
		3.07422	33.4132			3.0742	33.4132			4.2891	33.4909			3.8594	32.7111
		3.09375	33.4133			3.0938	33.4133			4.3125	33.4909			3.875	32.7111
		3.11328	33.4133			3.1133	33.4133			4.3359	33.4909			3.8906	32.7111
		3.13281	33.4134			3.1328	33.4134			4.3594	33.4909			3.9063	32.7111
		3.15234	33.4134			3.1523	33.4134			4.3828	33.4909			3.9219	32.7111
		3.17188	33.4135			3.1719	33.4135			4.4063	33.4909			3.9375	32.7111
		3.19141	33.4136			3.1914	33.4136			4.4297	33.4909			3.9531	32.7111
		3.21094	33.4136			3.2109	33.4136			4.4531	33.4909			3.9688	32.7111
		3.23047	33.4137			3.2305	33.4137			4.4766	33.4909			3.9844	32.7111
		3.25	33.4138			3.25	33.4138			4.5	33.4909			4	32.7111
		3.26953	33.4139			3.2695	33.4139			4.5234	33.4909			4.0156	32.7111
		3.28906	33.414			3.2891	33.414			4.5469	33.4909			4.0313	32.7111
		3.30859	33.4141			3.3086	33.4141			4.5703	33.4909			4.0469	32.7111
		3.32812	33.4143			3.3281	33.4143			4.5938	33.4909			4.0625	32.7111
		3.34766	33.4144			3.3477	33.4144			4.6172	33.491			4.0781	32.7111
		3.36719	33.4145			3.3672	33.4145			4.6406	33.491			4.0938	32.7111
		3.38672	33.4147			3.3867	33.4147			4.6641	33.491			4.1094	32.7111
		3.40625	33.4149			3.4063	33.4149			4.6875	33.4911			4.125	32.7111
		3.42578	33.4151			3.4258	33.4151			4.7109	33.4911			4.1406	32.7111
		3.44531	33.4153			3.4453	33.4153			4.7344	33.4912			4.1563	32.7111
		3.46484	33.4155			3.4648	33.4155			4.7578	33.4913			4.1719	32.7111
		3.48438	33.4157			3.4844	33.4157			4.7813	33.4914			4.1875	32.7111
		3.50391	33.416			3.5039	33.416			4.8047	33.4915			4.2031	32.7111
		3.52344	33.4163			3.5234	33.4163			4.8281	33.4916			4.2188	32.7111
		3.54297	33.4166			3.543	33.4166			4.8516	33.4918			4.2344	32.7111
		3.5625	33.4169			3.5625	33.4169			4.875	33.4921			4.25	32.7111
		3.58203	33.4172			3.582	33.4172			4.8984	33.4923			4.2656	32.7111
		3.60156	33.4176			3.6016	33.4176			4.9219	33.4927			4.2813	32.7111
		3.62109	33.418			3.6211	33.418			4.9453	33.4931			4.2969	32.7111
		3.64062	33.4185			3.6406	33.4185			4.9688	33.4936			4.3125	32.7111
		3.66016	33.419			3.6602	33.419			4.9922	33.4942			4.3281	32.7111
		3.67969	33.4195			3.6797	33.4195			5.0156	33.495			4.3438	32.7111
		3.69922	33.42			3.6992	33.42			5.0391	33.4959			4.3594	32.7111
		3.71875	33.4206			3.7188	33.4206			5.0625	33.4971			4.375	32.7111
		3.73828	33.4213			3.7383	33.4213			5.0859	33.4984			4.3906	32.7111
		3.75781	33.422			3.7578	33.422			5.1094	33.5001			4.4063	32.7111
		3.77734	33.4227			3.7773	33.4227			5.1328	33.5021			4.4219	32.7111
		3.79688	33.4235			3.7969	33.4235			5.1563	33.5046			4.4375	32.7111
		3.81641	33.4244			3.8164	33.4244			5.1797	33.5075			4.4531	32.7111
		3.83594	33.4253			3.8359	33.4253			5.2031	33.5111			4.4688	32.7111
		3.85547	33.4263			3.8555	33.4263			5.2266	33.5154			4.4844	32.7111
		3.875	33.4274			3.875	33.4274			5.25	33.5206			4.5	32.7112
		3.89453	33.4285			3.8945	33.4285			5.2734	33.5269			4.5156	32.7112
		3.91406	33.4297			3.9141	33.4297			5.2969	33.5344			4.5313	32.7112
		3.93359	33.431			3.9336	33.431			5.3203	33.5434			4.5469	32.7112
		3.95312	33.4324			3.9531	33.4324			5.3438	33.5542			4.5625	32.7112
		3.97266	33.4339			3.9727	33.4339			5.3672	33.5671			4.5781	32.7112
		3.99219	33.4355			3.9922	33.4355			5.3906	33.5824			4.5938	32.7112
		4.01172	33.4373			4.0117	33.4373			5.4141	33.6006			4.6094	32.7112
		4.03125	33.4391			4.0313	33.4391			5.4375	33.6222			4.625	32.7113
		4.05078	33.4411			4.0508	33.4411			5.4609	33.6476			4.6406	32.7113
		4.07031	33.4432			4.0703	33.4432			5.4844	33.6775			4.6563	32.7113
		4.08984	33.4454			4.0898	33.4454			5.5078	33.7125			4.6719	32.7113
		4.10938	33.4479			4.1094	33.4479			5.5313	33.7532			4.6875	32.7114
		4.12891	33.4504			4.1289	33.4504			5.5547	33.8002			4.7031	32.7114
		4.14844	33.4532			4.1484	33.4532			5.5781	33.8543			4.7188	32.7115
		4.16797	33.4561			4.168	33.4561			5.6016	33.916			4.7344	32.7115
		4.1875	33.4592			4.1875	33.4592			5.625	33.9858			4.75	32.7116
		4.20703	33.4625			4.207	33.4625			5.6484	34.0639			4.7656	32.7116
		4.22656	33.466			4.2266	33.466			5.6719	34.1506			4.7813	32.7117
		4.24609	33.4698			4.2461	33.4698			5.6953	34.2457			4.7969	32.7118
		4.26562	33.4738			4.2656	33.4738			5.7188	34.3487			4.8125	32.7119
		4.28516	33.4781			4.2852	33.4781			5.7422	34.4589			4.8281	32.712
		4.30469	33.4826			4.3047	33.4826			5.7656	34.575			4.8438	32.7122
		4.32422	33.4874			4.3242	33.4874			5.7891	34.6957			4.8594	32.7124
		4.34375	33.4925			4.3438	33.4925			5.8125	34.8193			4.875	32.7125
		4.36328	33.4979			4.3633	33.4979			5.8359	34.9439			4.8906	32.7127
		4.38281	33.5037			4.3828	33.5037			5.8594	35.0677			4.9063	32.713
		4.40234	33.5098			4.4023	33.5098			5.8828	35.1889			4.9219	32.7133
		4.42188	33.5163			4.4219	33.5163			5.9063	35.3057			4.9375	32.7136
		4.44141	33.5231			4.4414	33.5231			5.9297	35.4169			4.9531	32.7139
		4.46094	33.5304			4.4609	33.5304			5.9531	35.5213			4.9688	32.7143
		4.48047	33.5381			4.4805	33.5381			5.9766	35.6181			4.9844	32.7148
		4.5	33.5462			4.5	33.5462			6	35.7068			5	32.7153
		4.51953	33.5548			4.5195	33.5548			6.0234	35.7874			5.0156	32.716
		4.53906	33.5639			4.5391	33.5639			6.0469	35.8599			5.0313	32.7167
		4.55859	33.5735			4.5586	33.5735			6.0703	35.9247			5.0469	32.7174
		4.57812	33.5836			4.5781	33.5836			6.0938	35.982			5.0625	32.7183
		4.59766	33.5943			4.5977	33.5943			6.1172	36.0325			5.0781	32.7194
		4.61719	33.6055			4.6172	33.6055			6.1406	36.0767			5.0938	32.7205
		4.63672	33.6173			4.6367	33.6173			6.1641	36.1152			5.1094	32.7219
		4.65625	33.6298			4.6563	33.6298			6.1875	36.1487			5.125	32.7234
		4.67578	33.6429			4.6758	33.6429			6.2109	36.1777			5.1406	32.7251
		4.69531	33.6567			4.6953	33.6567			6.2344	36.2027			5.1563	32.727
		4.71484	33.6712			4.7148	33.6712			6.2578	36.2242			5.1719	32.7292
		4.73438	33.6863			4.7344	33.6863			6.2813	36.2427			5.1875	32.7317
		4.75391	33.7023			4.7539	33.7023			6.3047	36.2586			5.2031	32.7345
		4.77344	33.7189			4.7734	33.7189			6.3281	36.2722			5.2188	32.7377
		4.79297	33.7364			4.793	33.7364			6.3516	36.2838			5.2344	32.7413
		4.8125	33.7547			4.8125	33.7547			6.375	36.2938			5.25	32.7454
		4.83203	33.7737			4.832	33.7737			6.3984	36.3023			5.2656	32.7501
		4.85156	33.7937			4.8516	33.7937			6.4219	36.3096			5.2813	32.7553
		4.87109	33.8144			4.8711	33.8144			6.4453	36.3158			5.2969	32.7612
		4.89062	33.8361			4.8906	33.8361			6.4688	36.3211			5.3125	32.7678
		4.91016	33.8586			4.9102	33.8586			6.4922	36.3257			5.3281	32.7753
		4.92969	33.8821			4.9297	33.8821			6.5156	36.3296			5.3438	32.7838
		4.94922	33.9065			4.9492	33.9065			6.5391	36.3329			5.3594	32.7932
		4.96875	33.9317			4.9688	33.9317			6.5625	36.3357			5.375	32.8039
		4.98828	33.958			4.9883	33.958			6.5859	36.3382			5.3906	32.8158
		5.00781	33.9851			5.0078	33.9851			6.6094	36.3403			5.4063	32.8292
		5.02734	34.0132			5.0273	34.0132			6.6328	36.342			5.4219	32.8442
		5.04688	34.0422			5.0469	34.0422			6.6563	36.3435			5.4375	32.861
		5.06641	34.0722			5.0664	34.0722			6.6797	36.3449			5.4531	32.8796
		5.08594	34.103			5.0859	34.103			6.7031	36.346			5.4688	32.9004
		5.10547	34.1348			5.1055	34.1348			6.7266	36.3469			5.4844	32.9235
		5.125	34.1675			5.125	34.1675			6.75	36.3477			5.5	32.9492
		5.14453	34.201			5.1445	34.201			6.7734	36.3484			5.5156	32.9775
		5.16406	34.2355			5.1641	34.2355			6.7969	36.349			5.5313	33.0088
		5.18359	34.2707			5.1836	34.2707			6.8203	36.3496			5.5469	33.0433
		5.20312	34.3068			5.2031	34.3068			6.8438	36.35			5.5625	33.0812
		5.22266	34.3436			5.2227	34.3436			6.8672	36.3504			5.5781	33.1226
		5.24219	34.3812			5.2422	34.3812			6.8906	36.3507			5.5938	33.1678
		5.26172	34.4194			5.2617	34.4194			6.9141	36.351			5.6094	33.2169
		5.28125	34.4584			5.2813	34.4584			6.9375	36.3512			5.625	33.2701
		5.30078	34.4979			5.3008	34.4979			6.9609	36.3515			5.6406	33.3275
		5.32031	34.538			5.3203	34.538			6.9844	36.3516			5.6563	33.389
		5.33984	34.5787			5.3398	34.5787			7.0078	36.3518			5.6719	33.4548
		5.35938	34.6198			5.3594	34.6198			7.0313	36.3519			5.6875	33.5246
		5.37891	34.6613			5.3789	34.6613			7.0547	36.352			5.7031	33.5985
		5.39844	34.7031			5.3984	34.7031			7.0781	36.3521			5.7188	33.6762
		5.41797	34.7453			5.418	34.7453			7.1016	36.3522			5.7344	33.7575
		5.4375	34.7877			5.4375	34.7877			7.125	36.3523			5.75	33.8419
		5.45703	34.8302			5.457	34.8302			7.1484	36.3524			5.7656	33.929
		5.47656	34.8729			5.4766	34.8729			7.1719	36.3524			5.7813	34.0185
		5.49609	34.9156			5.4961	34.9156			7.1953	36.3525			5.7969	34.1096
		5.51562	34.9584			5.5156	34.9584			7.2188	36.3525			5.8125	34.202
		5.53516	35.001			5.5352	35.001			7.2422	36.3526			5.8281	34.2948
		5.55469	35.0435			5.5547	35.0435			7.2656	36.3526			5.8438	34.3876
		5.57422	35.0859			5.5742	35.0859			7.2891	36.3526			5.8594	34.4798
		5.59375	35.128			5.5938	35.128			7.3125	36.3526			5.875	34.5706
		5.61328	35.1698			5.6133	35.1698			7.3359	36.3527			5.8906	34.6597
		5.63281	35.2112			5.6328	35.2112			7.3594	36.3527			5.9063	34.7464
		5.65234	35.2523			5.6523	35.2523			7.3828	36.3527			5.9219	34.8303
		5.67188	35.2928			5.6719	35.2928			7.4063	36.3527			5.9375	34.911
		5.69141	35.3329			5.6914	35.3329			7.4297	36.3527			5.9531	34.9883
		5.71094	35.3725			5.7109	35.3725			7.4531	36.3527			5.9688	35.0619
		5.73047	35.4114			5.7305	35.4114			7.4766	36.3527			5.9844	35.1315
		5.75	35.4498			5.75	35.4498			7.5	36.3527			6	35.1972
		5.76953	35.4874			5.7695	35.4874			7.5234	36.3527			6.0156	35.2589
		5.78906	35.5244			5.7891	35.5244			7.5469	36.3528			6.0313	35.3165
		5.80859	35.5607			5.8086	35.5607			7.5703	36.3528			6.0469	35.3701
		5.82812	35.5963			5.8281	35.5963			7.5938	36.3528			6.0625	35.4199
		5.84766	35.6311			5.8477	35.6311			7.6172	36.3528			6.0781	35.4659
		5.86719	35.6651			5.8672	35.6651			7.6406	36.3528			6.0938	35.5084
		5.88672	35.6983			5.8867	35.6983			7.6641	36.3528			6.1094	35.5474
		5.90625	35.7307			5.9063	35.7307			7.6875	36.3528			6.125	35.5832
		5.92578	35.7623			5.9258	35.7623			7.7109	36.3528			6.1406	35.616
		5.94531	35.7931			5.9453	35.7931			7.7344	36.3528			6.1563	35.646
		5.96484	35.823			5.9648	35.823			7.7578	36.3528			6.1719	35.6733
		5.98438	35.8521			5.9844	35.8521			7.7813	36.3528			6.1875	35.6981
		6.00391	35.8804			6.0039	35.8804			7.8047	36.3528			6.2031	35.7207
		6.02344	35.9079			6.0234	35.9079			7.8281	36.3528			6.2188	35.7412
		6.04297	35.9345			6.043	35.9345			7.8516	36.3528			6.2344	35.7598
		6.0625	35.9603			6.0625	35.9603			7.875	36.3528			6.25	35.7767
		6.08203	35.9853			6.082	35.9853			7.8984	36.3528			6.2656	35.7919
		6.10156	36.0096			6.1016	36.0096			7.9219	36.3528			6.2813	35.8057
		6.12109	36.033			6.1211	36.033			7.9453	36.3528			6.2969	35.8182
		6.14062	36.0556			6.1406	36.0556			7.9688	36.3528			6.3125	35.8295
		6.16016	36.0775			6.1602	36.0775			7.9922	36.3528			6.3281	35.8396
		6.17969	36.0987			6.1797	36.0987			8.0156	36.3528			6.3438	35.8488
		6.19922	36.1191			6.1992	36.1191			8.0391	36.3528			6.3594	35.8571
		6.21875	36.1388			6.2188	36.1388			8.0625	36.3528			6.375	35.8646
		6.23828	36.1578			6.2383	36.1578			8.0859	36.3528			6.3906	35.8713
		6.25781	36.1761			6.2578	36.1761			8.1094	36.3528			6.4063	35.8774
		6.27734	36.1937			6.2773	36.1937			8.1328	36.3528			6.4219	35.8828
		6.29688	36.2107			6.2969	36.2107			8.1563	36.3528			6.4375	35.8878
		6.31641	36.2271			6.3164	36.2271			8.1797	36.3528			6.4531	35.8922
		6.33594	36.2428			6.3359	36.2428			8.2031	36.3528			6.4688	35.8962
		6.35547	36.258			6.3555	36.258			8.2266	36.3528			6.4844	35.8998
		6.375	36.2725			6.375	36.2725			8.25	36.3528			6.5	35.9031
		6.39453	36.2866			6.3945	36.2866			8.2734	36.3528			6.5156	35.906
		6.41406	36.3			6.4141	36.3			8.2969	36.3528			6.5313	35.9087
		6.43359	36.313			6.4336	36.313			8.3203	36.3528			6.5469	35.9111
		6.45312	36.3254			6.4531	36.3254			8.3438	36.3528			6.5625	35.9132
		6.47266	36.3374			6.4727	36.3374			8.3672	36.3528			6.5781	35.9151
		6.49219	36.3488			6.4922	36.3488			8.3906	36.3528			6.5938	35.9169
		6.51172	36.3598			6.5117	36.3598			8.4141	36.3528			6.6094	35.9185
		6.53125	36.3704			6.5313	36.3704			8.4375	36.3528			6.625	35.9199
		6.55078	36.3806			6.5508	36.3806			8.4609	36.3528			6.6406	35.9212
		6.57031	36.3903			6.5703	36.3903			8.4844	36.3528			6.6563	35.9223
		6.58984	36.3997			6.5898	36.3997			8.5078	36.3528			6.6719	35.9234
		6.60938	36.4086			6.6094	36.4086			8.5313	36.3528			6.6875	35.9243
		6.62891	36.4172			6.6289	36.4172			8.5547	36.3528			6.7031	35.9252
		6.64844	36.4255			6.6484	36.4255			8.5781	36.3528			6.7188	35.9259
		6.66797	36.4334			6.668	36.4334			8.6016	36.3528			6.7344	35.9266
		6.6875	36.441			6.6875	36.441			8.625	36.3528			6.75	35.9272
		6.70703	36.4482			6.707	36.4482			8.6484	36.3528			6.7656	35.9278
		6.72656	36.4552			6.7266	36.4552			8.6719	36.3528			6.7813	35.9283
		6.74609	36.4619			6.7461	36.4619			8.6953	36.3528			6.7969	35.9288
		6.76562	36.4683			6.7656	36.4683			8.7188	36.3528			6.8125	35.9292
		6.78516	36.4745			6.7852	36.4745			8.7422	36.3528			6.8281	35.9296
		6.80469	36.4804			6.8047	36.4804			8.7656	36.3528			6.8438	35.9299
		6.82422	36.486			6.8242	36.486			8.7891	36.3528			6.8594	35.9302
		6.84375	36.4914			6.8438	36.4914			8.8125	36.3528			6.875	35.9305
		6.86328	36.4966			6.8633	36.4966			8.8359	36.3528			6.8906	35.9308
		6.88281	36.5016			6.8828	36.5016			8.8594	36.3528			6.9063	35.931
		6.90234	36.5063			6.9023	36.5063			8.8828	36.3528			6.9219	35.9312
		6.92188	36.5109			6.9219	36.5109			8.9063	36.3528			6.9375	35.9314
		6.94141	36.5153			6.9414	36.5153			8.9297	36.3528			6.9531	35.9316
		6.96094	36.5195			6.9609	36.5195			8.9531	36.3528			6.9688	35.9317
		6.98047	36.5235			6.9805	36.5235			8.9766	36.3528			6.9844	35.9318
		7	36.5274			7	36.5274			9	36.3528			7	35.932

## Sheet: Fig 6D
Cells were grown in CYE overnight without shaking at 28°C. NBalfa-sfGFP expression was induced with 1 mM IPTG for 1 h prior to observation.
GldL-alfa/NBalfa-sfGFP localization was observed by Hilo microscopy from 2 independent cultures spotted on a 2 % low-melting agarose pad for immediate observation.
In each field in which fluorescence was recorded over time (s), 2 cells were chosen for bleaching of a subcellular region and fluorescence recovery.
Bleaching was performed between T=7.5 s and T=10s
bleached = bleached region
nonbleached = non bleached region of the same cell
Total fluorescence intensity was measured in the bleached and nonbleached region in Fiji using the same rectangle area.
raw fluorescence intensity	culture1	culture1	culture1	culture1	culture2	culture2	culture2	culture2
	cell1	cell1	cell2	cell2	cell3	cell3	cell4	cell4
frame	2-bleached	2-nonbleached	3-bleached	3-nonbleached	4-bleached	4-nonbleached	5-bleached	5-nonbleached
1	933.479	858.663	1117.857	1061.132	1067.333	855.875	904.136	811.953
2	933.173	847.823	1077.832	1032.511	1055.375	847.789	966.408	796.581
3	910.140	830.692	1063.883	1005.205	1015.750	874.787	921.625	774.719
4	928.839	833.294	1109.821	1020.608	1010.439	891.167	946.243	824.822
5	526.583	794.564	587.000	1001.008	592.760	828.699	532.871	740.330
6	546.345	803.336	598.173	942.530	607.172	841.038	564.489	716.885
7	542.711	809.513	605.148	994.303	603.181	870.035	572.610	774.273
8	555.839	812.065	626.776	983.162	621.583	839.631	574.985	736.982
9	553.821	820.884	653.092	970.849	635.181	813.901	586.033	747.344
10	561.458	806.148	631.515	972.365	637.529	818.682	572.482	761.591
11	554.512	794.394	630.469	944.078	658.169	829.261	587.636	743.787
12	553.562	792.532	624.342	928.643	662.493	826.479	583.522	750.925
13	565.003	793.852	624.041	914.624	653.287	847.260	593.908	738.381
14	563.857	805.777	638.005	916.100	654.733	837.456	589.665	734.265
15	573.872	787.697	649.847	897.857	663.554	859.298	609.202	745.761
16	566.018	789.340	635.724	912.030	664.093	846.269	614.276	715.099
17	571.295	784.942	645.770	879.968	650.066	828.368	614.956	715.334
18	575.580	781.497	685.342	875.008	665.404	854.860	590.684	702.783
19	570.214	763.394	639.056	898.324	659.243	875.214	609.522	691.239
20	579.836	780.192	652.199	913.535	695.657	886.521	601.221	682.101
21	576.015	762.836	656.770	877.992	677.147	874.792	631.279	646.785
22	582.747	742.392	644.158	893.076	666.721	861.169	613.379	643.680
23	582.542	765.340	664.107	891.354	664.275	895.868	616.783	646.955
Normalized to T=0	culture1	culture1	culture1	culture1	culture2	culture2	culture2	culture2
	cell1	cell1	cell2	cell2	cell3	cell3	cell4	cell4
time(s)	2-bleached	2-nonbleached	3-bleached	3-nonbleached	4-bleached	4-nonbleached	5-bleached	5-nonbleached
0	1	1	1	1	1	1	1	1
2.5	0.999672194018291	0.987375722489498	0.96419488360318	0.973027860812792	0.988796373765263	0.99055235869724	1.06887459408762	0.981067869691965
5	0.974997830695709	0.967424938538169	0.951716543350357	0.94729496424573	0.951671127942263	1.02209668467942	1.01934332887973	0.954142665893223
7.5	0.995029347205454	0.970455230981188	0.992811245087699	0.961810594723371	0.94669517385858	1.04123499342778	1.04657153348611	1.01584943956116
10	0.564108030282417	0.92535022470981	0.525111888193213	0.943339754149342	0.555365570070447	0.968247699722506	0.589370404452427	0.911789229179522
12.5	0.585278297637119	0.935566106842848	0.535106905444972	0.888230681950973	0.568868385030726	0.982664524609318	0.62434080713521	0.88291440514414
15	0.581385333788976	0.94275984874159	0.541346522855786	0.937021030371339	0.565129158378875	1.01654447203155	0.633322862932125	0.953593373015433
17.5	0.595448853161132	0.945731911122291	0.560694256957732	0.926521865328724	0.582370263076284	0.981020592960421	0.635949680136617	0.907665837800956
20	0.593287047700055	0.956002529513907	0.58423572961479	0.914918219410969	0.595110429453601	0.950957791733606	0.648169080757762	0.920427660221712
22.5	0.601468270844872	0.938840965547601	0.564933618521868	0.91634688238598	0.597310305218709	0.956543887834088	0.633181291310157	0.937974242351466
25	0.594027289312346	0.92515224249793	0.563997899552447	0.889689501400391	0.616648225061907	0.968904337666131	0.649942044117257	0.916046864781582
27.5	0.593009591003118	0.922983754977215	0.55851687648778	0.875143714448344	0.620699444315879	0.965653863005696	0.645391843704929	0.924838014022979
30	0.60526589243036	0.924521028622405	0.55824761127765	0.861932351488787	0.612074207393569	0.989934277785892	0.656879053593707	0.909388843935548
32.5	0.604038226891017	0.938408898485203	0.570739370062539	0.863323318870791	0.613428986080258	0.978479334014897	0.652186175531115	0.90431958500061
35	0.614766909593038	0.917352907951082	0.581332853844454	0.846131301289566	0.62169351083495	1.00399941580254	0.673794650362335	0.918478039985073
37.5	0.606353222729167	0.919266347798845	0.568698858619663	0.859487792282204	0.622198507869615	0.988776398422667	0.679406637939425	0.88071477043622
40	0.612006269021585	0.914144431517371	0.577685696828843	0.829272889706464	0.609056405076953	0.96786096100482	0.680158737181132	0.881004196055683
42.5	0.616596624026893	0.910132380223673	0.613085573557262	0.824598636173445	0.623426803068958	0.998814079158756	0.653313218365379	0.865546404779587
45	0.610848235471821	0.889049603860886	0.571679561875982	0.846571397337937	0.617654471472352	1.02259558930919	0.674148579417256	0.85132883307285
47.5	0.621155912452235	0.908612575597178	0.583436879672445	0.860906088969139	0.651771284125948	1.03580663064116	0.664967438526947	0.840074487070064
50	0.617062622726382	0.888399756365419	0.587525953677438	0.827410727411858	0.634428992638661	1.02210252665401	0.69821243706699	0.796579358657459
52.5	0.624274354323986	0.864590648484912	0.576243651916122	0.841625735535259	0.624660719756627	1.00618548269315	0.67841453055735	0.792755245685403
55	0.624054745741468	0.891315917886295	0.594089404995451	0.840002940256255	0.622369026348853	1.04672761793486	0.682179450879071	0.796788730382177
normalized bleached average	normalized nonbleached average
1	1
1.00538451136859	0.983005952922874
0.974432207717014	0.972739813339136
0.995276824909461	0.997337564673374
0.558488973249626	0.937181726940295
0.578398598812007	0.92234392963682
0.580295969488941	0.962479681039977
0.593615763332941	0.940235051803098
0.605200571881552	0.935576550220049
0.599223371473901	0.937426494529784
0.606153864510989	0.924948236586509
0.604404438877927	0.922154836613558
0.608116691173821	0.921444125458158
0.610098189641232	0.921132784092875
0.622896981158694	0.921490416257066
0.619164306789467	0.912061327234984
0.619726777027128	0.898070619571084
0.626605554754623	0.899772875083865
0.618582712059353	0.902386355895215
0.630332878694394	0.911349945569384
0.634307501527368	0.883623092272186
0.625898314138521	0.876289278099681
0.630673156991211	0.893708801614897

## Sheet: Fig S3B in TIDI format
Cell gliding was observed on ibidi glass bottom slides from 3 independent cultures for each condition. Images were then analyzed using ImageJ (http://imagej.nih.gov/ij/). The MicrobeJ plugin (Ducret, Quardokus et al. 2016) was used to detect and track cells during gliding.
Mean cell velocity was then extracted and compiled for each strain.
Cell mean velocity in µm/s
Velocity	Condition
0.98781025	GldL-alfa_noIPTG
1.4776208	GldL-alfa_noIPTG
1.4403963	GldL-alfa_noIPTG
1.378267	GldL-alfa_noIPTG
0.17986034	GldL-alfa_noIPTG
0.9162275	GldL-alfa_noIPTG
1.2224118	GldL-alfa_noIPTG
1.386646	GldL-alfa_noIPTG
1.4180434	GldL-alfa_noIPTG
1.3000317	GldL-alfa_noIPTG
0.3974703	GldL-alfa_noIPTG
1.4434986	GldL-alfa_noIPTG
0.8594604	GldL-alfa_noIPTG
1.1066836	GldL-alfa_noIPTG
1.3343192	GldL-alfa_noIPTG
1.3648229	GldL-alfa_noIPTG
1.0520835	GldL-alfa_noIPTG
1.4283031	GldL-alfa_noIPTG
0.9813318	GldL-alfa_noIPTG
0.22326203	GldL-alfa_noIPTG
1.0333961	GldL-alfa_noIPTG
0.9211797	GldL-alfa_noIPTG
1.2265486	GldL-alfa_noIPTG
1.4597036	GldL-alfa_noIPTG
1.6686572	GldL-alfa_noIPTG
1.3106734	GldL-alfa_noIPTG
1.4975269	GldL-alfa_noIPTG
1.7694602	GldL-alfa_noIPTG
1.5649639	GldL-alfa_noIPTG
1.0080698	GldL-alfa_noIPTG
1.1980566	GldL-alfa_noIPTG
1.3433834	GldL-alfa_noIPTG
1.0555449	GldL-alfa_noIPTG
0.930305	GldL-alfa_noIPTG
0.111517236	GldL-alfa_noIPTG
0.2857769	GldL-alfa_noIPTG
0.07881685	GldL-alfa_noIPTG
0.44486153	GldL-alfa_noIPTG
1.2045112	GldL-alfa_noIPTG
1.2441001	GldL-alfa_noIPTG
1.1510682	GldL-alfa_noIPTG
1.2701067	GldL-alfa_noIPTG
0.74772906	GldL-alfa_noIPTG
1.0083331	GldL-alfa_noIPTG
1.2849028	GldL-alfa_noIPTG
1.3845938	GldL-alfa_noIPTG
1.0493526	GldL-alfa_noIPTG
1.135294	GldL-alfa_noIPTG
0.9304655	GldL-alfa_noIPTG
1.3322011	GldL-alfa_noIPTG
1.2823858	GldL-alfa_noIPTG
1.0118325	GldL-alfa_noIPTG
1.101634	GldL-alfa_noIPTG
1.481756	GldL-alfa_noIPTG
1.3883439	GldL-alfa_noIPTG
1.5608089	GldL-alfa_noIPTG
0.8336005	GldL-alfa_noIPTG
1.0960685	GldL-alfa_noIPTG
1.53726	GldL-alfa_noIPTG
0.8507654	GldL-alfa_noIPTG
1.5997362	GldL-alfa_noIPTG
1.3633624	GldL-alfa_noIPTG
1.0154734	GldL-alfa_noIPTG
0.8556045	GldL-alfa_noIPTG
1.0758075	GldL-alfa_noIPTG
0.60646653	GldL-alfa_noIPTG
1.228566	GldL-alfa_noIPTG
1.0354803	GldL-alfa_noIPTG
0.07037862	GldL-alfa_noIPTG
1.2329639	GldL-alfa_noIPTG
1.1636835	GldL-alfa_noIPTG
0.25127137	GldL-alfa_noIPTG
0.27544022	GldL-alfa_noIPTG
0.8920733	GldL-alfa_noIPTG
1.19676	GldL-alfa_noIPTG
0.95317197	GldL-alfa_noIPTG
1.0648869	GldL-alfa_noIPTG
1.5217375	GldL-alfa_noIPTG
0.97859234	GldL-alfa_noIPTG
1.2577142	GldL-alfa_noIPTG
0.049571667	GldL-alfa_noIPTG
0.054629423	GldL-alfa_noIPTG
0.06993279	GldL-alfa_noIPTG
0.08082347	GldL-alfa_noIPTG
1.5280012	GldL-alfa_noIPTG
1.3792408	GldL-alfa_noIPTG
0.8316291	GldL-alfa_noIPTG
1.0582397	GldL-alfa_noIPTG
1.308039	GldL-alfa_noIPTG
0.89214975	GldL-alfa_noIPTG
0.9693213	GldL-alfa_noIPTG
1.4202135	GldL-alfa_noIPTG
1.8073022	GldL-alfa_noIPTG
0.9722748	GldL-alfa_noIPTG
1.6339209	GldL-alfa_noIPTG
1.3041762	GldL-alfa_noIPTG
0.9955791	GldL-alfa_noIPTG
1.8959926	GldL-alfa_noIPTG
1.3107926	GldL-alfa_noIPTG
1.4992509	GldL-alfa_noIPTG
1.5575559	GldL-alfa_noIPTG
1.0389313	GldL-alfa_noIPTG
1.1597198	GldL-alfa_noIPTG
1.2022452	GldL-alfa_noIPTG
1.349041	GldL-alfa_noIPTG
0.91275316	GldL-alfa_noIPTG
1.4975263	GldL-alfa_noIPTG
1.1558905	GldL-alfa_noIPTG
0.9908068	GldL-alfa_noIPTG
1.3242702	GldL-alfa_noIPTG
1.3119605	GldL-alfa_noIPTG
1.7933874	GldL-alfa_noIPTG
1.29005	GldL-alfa_noIPTG
1.4633439	GldL-alfa_noIPTG
1.1087872	GldL-alfa_noIPTG
1.182153	GldL-alfa_noIPTG
1.305535	GldL-alfa_noIPTG
1.714267	GldL-alfa_noIPTG
1.5170447	GldL-alfa_noIPTG
1.6063957	GldL-alfa_noIPTG
1.6738573	GldL-alfa_noIPTG
1.5045946	GldL-alfa_noIPTG
1.3465852	GldL-alfa_noIPTG
0.99919873	GldL-alfa_noIPTG
1.8151797	GldL-alfa_noIPTG
1.6555519	GldL-alfa_IPTG
1.1536188	GldL-alfa_IPTG
1.0589061	GldL-alfa_IPTG
0.78764635	GldL-alfa_IPTG
1.4003361	GldL-alfa_IPTG
1.2098601	GldL-alfa_IPTG
1.3981217	GldL-alfa_IPTG
1.251376	GldL-alfa_IPTG
1.2863289	GldL-alfa_IPTG
1.2766838	GldL-alfa_IPTG
0.92289084	GldL-alfa_IPTG
1.3404548	GldL-alfa_IPTG
1.5007207	GldL-alfa_IPTG
1.1928633	GldL-alfa_IPTG
1.6055274	GldL-alfa_IPTG
1.0812726	GldL-alfa_IPTG
0.99919	GldL-alfa_IPTG
1.452382	GldL-alfa_IPTG
1.6068363	GldL-alfa_IPTG
1.0715915	GldL-alfa_IPTG
0.9074783	GldL-alfa_IPTG
1.3931196	GldL-alfa_IPTG
1.4291369	GldL-alfa_IPTG
1.5584031	GldL-alfa_IPTG
0.8814058	GldL-alfa_IPTG
2.1975389	GldL-alfa_IPTG
0.87623024	GldL-alfa_IPTG
1.4479913	GldL-alfa_IPTG
0.9913927	GldL-alfa_IPTG
0.8395099	GldL-alfa_IPTG
1.4592094	GldL-alfa_IPTG
1.5926683	GldL-alfa_IPTG
1.1831188	GldL-alfa_IPTG
1.4223982	GldL-alfa_IPTG
1.2678363	GldL-alfa_IPTG
0.833698	GldL-alfa_IPTG
1.1211888	GldL-alfa_IPTG
0.96974385	GldL-alfa_IPTG
1.4626802	GldL-alfa_IPTG
1.0819505	GldL-alfa_IPTG
1.4106448	GldL-alfa_IPTG
1.2157776	GldL-alfa_IPTG
0.69062144	GldL-alfa_IPTG
0.860748	GldL-alfa_IPTG
1.044604	GldL-alfa_IPTG
1.2541866	GldL-alfa_IPTG
0.18446447	GldL-alfa_IPTG
0.92977184	GldL-alfa_IPTG
0.42990553	GldL-alfa_IPTG
0.96898437	GldL-alfa_IPTG
1.3785049	GldL-alfa_IPTG
0.8893135	GldL-alfa_IPTG
0.94513285	GldL-alfa_IPTG
1.4176241	GldL-alfa_IPTG
1.5556527	GldL-alfa_IPTG
1.3793701	GldL-alfa_IPTG
0.9776974	GldL-alfa_IPTG
0.87344813	GldL-alfa_IPTG
1.639867	GldL-alfa_IPTG
1.0217593	GldL-alfa_IPTG
1.2099745	GldL-alfa_IPTG
1.5574821	GldL-alfa_IPTG
1.1865507	GldL-alfa_IPTG
1.3446594	GldL-alfa_IPTG
1.5698082	GldL-alfa_IPTG
2.0267866	GldL-alfa_IPTG
1.7742064	GldL-alfa_IPTG
0.95406187	GldL-alfa_IPTG
1.224925	GldL-alfa_IPTG
1.240693	GldL-alfa_IPTG
0.67190665	GldL-alfa_IPTG
0.7568034	GldL-alfa_IPTG
1.7473301	GldL-alfa_IPTG
1.5438244	GldL-alfa_IPTG
1.018522	GldL-alfa_IPTG
1.2947513	GldL-alfa_IPTG
1.2516087	GldL-alfa_IPTG
0.75172395	GldL-alfa_IPTG
1.3271039	GldL-alfa_IPTG
1.5267938	GldL-alfa_IPTG
1.5531151	GldL-alfa_IPTG
0.35588017	GldL-alfa_IPTG
1.4056598	GldL-alfa_IPTG
1.832675	GldL-alfa_IPTG
0.1268956	GldL-alfa_IPTG
1.157061	GldL-alfa_IPTG
1.1798129	GldL-alfa_IPTG
1.5673991	GldL-alfa_IPTG
1.5739475	GldL-alfa_IPTG
1.5007892	GldL-alfa_IPTG
1.4304491	GldL-alfa_IPTG
1.3269515	GldL-alfa_IPTG
1.4148918	GldL-alfa_IPTG
1.0438583	GldL-alfa_IPTG
1.5331542	GldL-alfa_IPTG
1.3451391	GldL-alfa_IPTG
0.63965946	GldL-alfa_IPTG
0.9965515	GldL-alfa_IPTG
1.4528602	GldL-alfa_IPTG
0.62808543	GldL-alfa_IPTG
1.0396711	GldL-alfa_IPTG
0.954198	GldL-alfa_IPTG
1.5628343	GldL-alfa_IPTG
0.13976939	GldL-alfa_IPTG
0.9755712	GldL-alfa_IPTG
1.6073718	GldL-alfa_IPTG
1.1871002	GldL-alfa_IPTG
1.2295665	GldL-alfa_IPTG
0.31117484	GldL-alfa_IPTG
0.7668411	GldL-alfa_IPTG
1.2143385	GldL-alfa_IPTG
1.3774309	GldL-alfa_IPTG
1.5178168	GldL-alfa_IPTG
1.4369469	GldL-alfa_IPTG
1.1374197	GldL-alfa_IPTG
1.5975997	GldL-alfa_IPTG
0.9165767	GldL-alfa_IPTG
1.4776455	GldL-alfa_IPTG
1.1135399	GldL-alfa_IPTG
1.1038479	GldL-alfa_IPTG
1.7064006	GldL-alfa_IPTG
1.6153423	GldL-alfa_IPTG
1.2657424	GldL-alfa_IPTG
0.079853855	GldL-alfa_IPTG
1.4629037	GldL-alfa_IPTG
1.1821455	WT_noIPTG
0.8020178	WT_noIPTG
0.8746645	WT_noIPTG
1.6316559	WT_noIPTG
1.1322871	WT_noIPTG
1.3340325	WT_noIPTG
1.0935225	WT_noIPTG
0.78729695	WT_noIPTG
1.1727209	WT_noIPTG
1.6552861	WT_noIPTG
1.4679055	WT_noIPTG
0.24292864	WT_noIPTG
1.3577305	WT_noIPTG
0.75733864	WT_noIPTG
1.4576416	WT_noIPTG
0.23012851	WT_noIPTG
1.3282163	WT_noIPTG
1.1058102	WT_noIPTG
1.5431731	WT_noIPTG
1.3665011	WT_noIPTG
1.0699573	WT_noIPTG
0.5937192	WT_noIPTG
0.68537647	WT_noIPTG
0.54808426	WT_noIPTG
0.78621644	WT_noIPTG
1.3462876	WT_noIPTG
0.3599491	WT_noIPTG
1.0794489	WT_noIPTG
0.2814765	WT_noIPTG
0.98229957	WT_noIPTG
0.49816826	WT_noIPTG
0.15109669	WT_noIPTG
0.5438995	WT_noIPTG
1.0695672	WT_noIPTG
1.3736082	WT_noIPTG
0.9986066	WT_noIPTG
1.0136222	WT_noIPTG
1.7735881	WT_noIPTG
0.27466658	WT_noIPTG
0.26435345	WT_noIPTG
1.634477	WT_noIPTG
1.1529247	WT_noIPTG
0.98781025	WT_noIPTG
1.4776208	WT_noIPTG
1.4403963	WT_noIPTG
1.378267	WT_noIPTG
0.17986034	WT_noIPTG
0.9162275	WT_noIPTG
1.2224118	WT_noIPTG
1.386646	WT_noIPTG
1.4180434	WT_noIPTG
1.3000317	WT_noIPTG
0.3974703	WT_noIPTG
1.4434986	WT_noIPTG
0.8594604	WT_noIPTG
1.1066836	WT_noIPTG
1.3343192	WT_noIPTG
1.3648229	WT_noIPTG
1.0520835	WT_noIPTG
1.4283031	WT_noIPTG
0.9813318	WT_noIPTG
0.22326203	WT_noIPTG
1.0333961	WT_noIPTG
0.9211797	WT_noIPTG
1.2265486	WT_noIPTG
1.4597036	WT_noIPTG
1.6686572	WT_noIPTG
1.3106734	WT_noIPTG
1.4975269	WT_noIPTG
1.7694602	WT_noIPTG
1.5649639	WT_noIPTG
1.0080698	WT_noIPTG
1.1980566	WT_noIPTG
1.3433834	WT_noIPTG
1.0555449	WT_noIPTG
0.930305	WT_noIPTG
0.111517236	WT_noIPTG
0.2857769	WT_noIPTG
0.07881685	WT_noIPTG
0.44486153	WT_noIPTG
1.2045112	WT_noIPTG
1.2441001	WT_noIPTG
1.1510682	WT_noIPTG
1.2701067	WT_noIPTG
0.74772906	WT_noIPTG
1.0083331	WT_noIPTG
1.2849028	WT_noIPTG
1.3845938	WT_noIPTG
1.0493526	WT_noIPTG
1.135294	WT_noIPTG
0.9304655	WT_noIPTG
1.3322011	WT_noIPTG
1.2823858	WT_noIPTG
1.0118325	WT_noIPTG
1.101634	WT_noIPTG
1.481756	WT_noIPTG
1.3883439	WT_noIPTG
1.5608089	WT_noIPTG
0.8336005	WT_noIPTG
1.0960685	WT_noIPTG
1.53726	WT_noIPTG
0.8507654	WT_noIPTG
1.5997362	WT_noIPTG
1.3633624	WT_noIPTG
1.0154734	WT_noIPTG
0.8556045	WT_noIPTG
1.0758075	WT_noIPTG
0.60646653	WT_noIPTG
1.228566	WT_noIPTG
1.0354803	WT_noIPTG
0.07037862	WT_noIPTG
1.2329639	WT_noIPTG
1.1636835	WT_noIPTG
0.25127137	WT_noIPTG
0.27544022	WT_noIPTG
0.8920733	WT_noIPTG
1.19676	WT_noIPTG
0.95317197	WT_noIPTG
1.0648869	WT_noIPTG
1.5217375	WT_noIPTG
0.97859234	WT_noIPTG
1.2577142	WT_noIPTG
0.049571667	WT_noIPTG
0.054629423	WT_noIPTG
0.06993279	WT_noIPTG
0.08082347	WT_noIPTG
1.5280012	WT_noIPTG
1.3792408	WT_noIPTG
0.8316291	WT_noIPTG
1.0582397	WT_noIPTG
1.308039	WT_noIPTG
0.89214975	WT_noIPTG
0.9693213	WT_noIPTG
1.4202135	WT_noIPTG
1.1821455	WT_IPTG
0.8020178	WT_IPTG
0.8746645	WT_IPTG
1.6316559	WT_IPTG
1.1322871	WT_IPTG
1.3340325	WT_IPTG
1.0935225	WT_IPTG
0.78729695	WT_IPTG
1.1727209	WT_IPTG
1.6552861	WT_IPTG
1.4679055	WT_IPTG
0.24292864	WT_IPTG
1.3577305	WT_IPTG
0.75733864	WT_IPTG
1.4576416	WT_IPTG
0.23012851	WT_IPTG
1.3282163	WT_IPTG
1.1058102	WT_IPTG
1.5431731	WT_IPTG
1.3665011	WT_IPTG
1.0699573	WT_IPTG
0.5937192	WT_IPTG
0.68537647	WT_IPTG
0.54808426	WT_IPTG
0.78621644	WT_IPTG
1.3462876	WT_IPTG
0.3599491	WT_IPTG
1.0794489	WT_IPTG
0.2814765	WT_IPTG
0.98229957	WT_IPTG
0.49816826	WT_IPTG
0.15109669	WT_IPTG
0.5438995	WT_IPTG
1.0695672	WT_IPTG
1.3736082	WT_IPTG
0.9986066	WT_IPTG
1.0136222	WT_IPTG
1.7735881	WT_IPTG
0.27466658	WT_IPTG
0.26435345	WT_IPTG
1.634477	WT_IPTG
1.1529247	WT_IPTG
1.1821455	WT_IPTG
0.8020178	WT_IPTG
0.8746645	WT_IPTG
1.6316559	WT_IPTG
1.1322871	WT_IPTG
1.3340325	WT_IPTG
1.0935225	WT_IPTG
0.78729695	WT_IPTG
1.1727209	WT_IPTG
1.6552861	WT_IPTG
1.4679055	WT_IPTG
0.24292864	WT_IPTG
1.3577305	WT_IPTG
0.75733864	WT_IPTG
1.4576416	WT_IPTG
0.23012851	WT_IPTG
1.3282163	WT_IPTG
1.1058102	WT_IPTG
1.5431731	WT_IPTG
1.3665011	WT_IPTG
1.0699573	WT_IPTG
0.5937192	WT_IPTG
0.68537647	WT_IPTG
0.54808426	WT_IPTG
0.78621644	WT_IPTG
1.3462876	WT_IPTG
0.3599491	WT_IPTG
1.0794489	WT_IPTG
0.2814765	WT_IPTG
0.98229957	WT_IPTG
0.49816826	WT_IPTG
0.15109669	WT_IPTG
0.5438995	WT_IPTG
1.0695672	WT_IPTG
1.3736082	WT_IPTG
0.9986066	WT_IPTG
1.0136222	WT_IPTG
1.7735881	WT_IPTG
0.27466658	WT_IPTG
0.26435345	WT_IPTG
1.634477	WT_IPTG
1.1529247	WT_IPTG
0.88391346	WT_IPTG
1.0821836	WT_IPTG
1.256725	WT_IPTG
1.1389663	WT_IPTG
1.2080661	WT_IPTG
1.4864216	WT_IPTG
0.5494735	WT_IPTG
0.7318081	WT_IPTG
1.1980511	WT_IPTG
0.09438403	WT_IPTG
0.89567053	WT_IPTG
0.88987017	WT_IPTG
0.8402681	WT_IPTG
1.0089132	WT_IPTG
0.89495295	WT_IPTG
1.0885744	WT_IPTG
0.99448365	WT_IPTG
0.9427109	WT_IPTG
0.773356	WT_IPTG
1.5466526	WT_IPTG
0.95004493	WT_IPTG
1.6094081	WT_IPTG
0.8483306	WT_IPTG
1.111524	WT_IPTG
0.9371905	WT_IPTG
1.368924	WT_IPTG
0.2059734	WT_IPTG
1.0799662	WT_IPTG
1.0104543	WT_IPTG
0.79007584	WT_IPTG
0.94158447	WT_IPTG
1.0123504	WT_IPTG
1.084823	WT_IPTG
0.79957813	WT_IPTG
1.0111299	WT_IPTG
0.98011756	WT_IPTG
0.5410492	WT_IPTG
1.129931	WT_IPTG
0.81691843	WT_IPTG
1.0281533	WT_IPTG
0.8978765	WT_IPTG
1.0466526	WT_IPTG
0.9081504	WT_IPTG
0.960552	WT_IPTG
0.99950904	WT_IPTG
1.245456	WT_IPTG
0.9924427	WT_IPTG
0.96374714	WT_IPTG
0.9400895	WT_IPTG
1.1566523	WT_IPTG
0.021372702	WT_IPTG
1.0074104	WT_IPTG
1.103079	WT_IPTG
1.3182976	WT_IPTG
0.95987135	WT_IPTG
0.4105414	WT_IPTG
0.85261315	WT_IPTG
0.68179524	WT_IPTG
1.4219964	WT_IPTG
1.1327065	WT_IPTG
0.83100545	WT_IPTG
1.4334393	WT_IPTG
0.82029814	WT_IPTG
1.3307598	WT_IPTG
0.4822977	WT_IPTG
0.8767179	WT_IPTG
0.97734296	WT_IPTG
